# Supplementary material for: Receptor-Mediated Internalization of L-Asparaginase into Tumor Cells Is Suppressed by Polyamines
Source: Int J Mol Sci. 2025 Jul 14;26(14):6749. doi: 10.3390/ijms26146749 (PMC12295751; doi:10.3390/ijms26146749)
Supplement: Supplementary file 1 [file ijms-26-06749-s001.zip]

Archive with 1 entries (1 files):
- ijms-3727227-supplementary.pdf
